# Supplementary material for: First Report of Plasmid-Mediated Macrolide-Clindamycin-Tetracycline Resistance in a High Virulent Isolate of Cutibacterium acnes ST115
Source: Pathogens. 2023 Oct 27;12(11):1286. doi: 10.3390/pathogens12111286 (PMC10674219; doi:10.3390/pathogens12111286)
Supplement: Supplementary file 1 [file pathogens-12-01286-s001.zip]

Archive with 1 entries (1 files):
- pathogens-2621913-supplementary.pdf
